# Supplementary material for: The Digestibility of Vegan and Vegetarian Diets for Dogs and Cats
Source: Animals (Basel). 2026 May 9;16(10):1454. doi: 10.3390/ani16101454 (PMC13203682; doi:10.3390/ani16101454)
Supplement: Supplementary file 1 [file animals-16-01454-s001.zip]

Archive with 1 entries (1 files):
- animals-4267664-supplementary.pdf
